# Supplementary material for: Automatic non-symbolic numerosity processing in preschoolers
Source: PLoS One. 2017 Jun 23;12(6):e0178396. doi: 10.1371/journal.pone.0178396 (PMC5482442; doi:10.1371/journal.pone.0178396)
Supplement: S1 File — (XLS) [file pone.0178396.s002.xls]

## Sheet: Date-Automatic Non-symbolic Num
class	month of age	CP	colorRTms	incongruent-Low ratio ACC	congruent-Low ratioACC	incongruent-high ratioACC	congruent-High ratioACC	incongruent-Low ratioRT	congruent-Low ratioRT	incongruent-High ratioRT	congruent-High ratioRT	Group of Age	symbolic Number comparison ACC	symbolic Number comparisonRT
2	57	1	1126.89	1	1	1	1	2105.5	1535.17	1635.36	1630.17	3	0.480769	3363.04
2	54	1	692.889	1	1	0.833333	1	1575.5	1219.27	1809.83	1424	2	0.603774	2336.47
2	57.867	1	722	0.916667	1	0.916667	1	1082	861.636	878.909	920.75	3	0.615385	1735.87
2	57.867	1	601.222	0.916667	1	1	1	1288.1	884.545	983.167	1004.73	3	0.62963	1944.81
3	65	1	803.778	0.916667	1	1	1	841.455	726.5	840	735.545	3	0.666667	1527.33
2	53.233	1	657.5	1	1	1	1	830.25	734.083	805.75	729.083	2	0.754717	1980.12
2	60.3	1	606	1	1	1	1	922.091	802.455	764.818	867.273	3	0.792453	1378.85
2	59.367	1	541.333	0.916667	1	0.916667	1	800.9	649.8	756.818	718.545	3	0.833333	1577.51
2	51.567	1	753.3	1	1	1	1	1331.83	903.083	1079	1112.73	2	0.833333	1902.74
3	64	1	591.4	0.75	1	0.916667	1	717.125	704.083	785.091	700.667	3	0.851852	1461.41
2	60	1	524.444	0.833333	1	1	1	1170.1	715.818	949.667	746.727	3	0.851852	1482.05
2	60	1	603.111	0.916667	1	1	1	820	724.455	750.727	743.833	3	0.851852	1162.12
2	58.7	1	608.222	1	1	1	1	932.455	734.182	966.273	803.909	3	0.851852	1377.53
3	73	1	607.3	1	1	1	1	690.833	647.417	682.818	665.167	4	0.851852	1385.64
3	70	1	460.333	1	1	1	1	816.182	736.727	820.167	699.545	4	0.851852	1634.23
1	47.667	1	531	1	0.916667	1	1	1186	870.1	1064.82	1002.2	2	0.884615	3043.63
2	60	1	489.444	0.833333	1	1	1	848	817	838.364	826.818	3	0.888889	1797.62
2	53.7	1	638.1	0.916667	1	1	1	895	880.636	977.636	848.909	2	0.888889	1555.52
2	60	1	892.778	1	1	1	1	1089.09	967.727	885.455	935	3	0.888889	3138.2
2	60	1	680.2	1	1	1	1	882.083	692.273	827.25	766.167	3	0.888889	1070.49
2	60	1	481.6	1	1	1	1	1112.25	902.909	1000.64	1021.25	3	0.907407	2625.11
3	68	1	698.333	1	0.916667	0.916667	1	762.727	793.091	820.091	684.818	4	0.907407	858
3	73	1	650.2	1	1	1	1	832.75	802.833	796.182	713	4	0.907407	1105.93
3	75	1	520.222	1	0.916667	1	1	735.364	642.545	706.25	634.667	4	0.907407	1001.43
2	60	1	498.333	0.916667	0.916667	1	0.916667	969	698.9	825.273	862.1	3	0.925926	2029.39
3	72	1	520.1	0.916667	1	1	1	727.909	606.167	627.583	578.545	4	0.925926	908.354
2	59.167	1	665.556	1	1	0.916667	0.916667	821.333	670.333	820.182	673.364	3	0.925926	1371.34
2	59.167	1	719.9	1	1	1	1	1268.55	1137	1390.5	1259	3	0.925926	1728.06
3	62	1	677.667	1	1	1	1	958.636	880.091	862.091	799	3	0.925926	1459.68
3	69	1	793.778	1	1	1	1	981.091	737.727	936.455	809.917	4	0.925926	1783.85
3	71	1	382.333	1	1	1	0.916667	765.818	667.727	673.727	603.636	4	0.925926	1029.65
3	69	1	979.3	1	1	1	1	1587.91	1649.08	1688.33	1327.73	4	0.943396	3000.9
3	66	1	821.9	0.916667	1	1	1	1098.73	1032.73	1183.82	933.667	3	0.944444	2246.84
2	59.533	1	569	1	1	1	1	898.25	742.091	783.455	711.091	3	0.944444	1226
3	70	1	678.8	1	1	1	1	1599.5	1349	1540	1148.36	4	0.944444	1954.15
3	74	1	444.6	0.916667	1	1	1	735.1	620.417	685.167	619.545	4	0.962963	1127.7
2	60	1	728.125	1	1	1	1	918.273	827.364	899.455	837.3	3	0.962963	1723.96
2	57.767	1	791.444	1	1	1	1	1446.1	1123.18	1561.64	1318.8	3	0.962963	2470.49
2	60	1	589.444	1	1	1	1	915.5	668.727	769.545	803.909	3	0.962963	1202.71
3	62	1	687	1	1	1	1	933.273	794.25	985.364	867.818	3	0.962963	1354.75
3	75	1	521.8	1	1	0.916667	1	671.091	629.667	603.6	559.727	4	0.962963	1094.73
3	75	1	559.5	1	1	1	1	695.909	678.545	704.417	666.818	4	0.962963	992.96
3	73	1	568.333	0.833333	1	1	1	742	614.667	691.455	627.091	4	0.981481	1327.78
1	44.8	0	746.778	0.5	1	0.833333	1	1481.67	915.4	1027.22	1129.5	2
1	44.9667	0	711	0.583333	0.75	0.916667	0.818182	1289.43	1173.78	1341	1006.75	2
1	42.2333	0	1304.3	0.727273	0.916667	0.9	0.909091	1927.43	1158.27	1326.12	1317.89	2
1	43	0	754.667	0.75	1	0.833333	1	1013.33	889.083	940.5	862.583	2
1	41	1	1414.33	0.818182	1	0.9	1	1196.12	1311.67	1270.56	1221.71	1
1	40	0	769.6	0.833333	0.916667	0.916667	0.916667	2210.43	1712.75	2089.82	1970.78	1
1	41	0	948	0.833333	0.909091	0.916667	1	1228	1223	1281.55	1093.64	1
1	41	0	681.333	0.916667	0.916667	0.916667	1	1156.09	1101.55	1210	1562.33	1
1	41	1	577.4	0.916667	1	0.916667	1	919.273	804.667	813	831.167	1
1	43.4333	0	992.222	0.916667	1	1	1	1705	1498.18	1374.09	1213.82	2
1	44	1	1110	0.916667	1	1	1	1044.18	1115.1	1408	1155.27	2
1	47.4333	1	949.1	0.916667	1	1	0.916667	914.5	926.417	877.455	881.5	2
1	44	1	620.333	0.916667	1	1	1	1167	1016.91	1084.36	1088	2
1	42	1	882.5	0.916667	0.833333	1	1	1154.82	1011.67	1082.5	1061.18	1
1	43	0	714.375	0.916667	1	1	1	1312.2	1125.27	1413.42	1211.36	2
1	39	0	1132.83	1	0.833333	0.916667	0.916667	740.333	1181.7	1102.5	652.091	1
1	42	0	1060.9	1	1	1	0.916667	1210.1	955.556	1374	892.4	1
1	41.0333	0	580.667	1	1	1	0.833333	1019.3	930.6	1064.91	894.667	1
1	41	0	684.8	1	1	0.916667	1	1291.25	907.818	1106.09	1083	1
1	40.6	1	881.25	1	1	0.916667	1	894.455	871.545	875.7	788.083	1
1	41.6667	1	1426.4	1	1	1	1	1484.27	1367.17	1359.09	1265.17	1
1	39.6333	1	1064.44	1	0.916667	0.75	0.916667	1989.36	1594.7	1979.44	2365.4	1
1	39.9	1	938.778	1	1	1	1	1186.91	959.2	943.636	999.818	1
1	39.8	1	748.222	1	1	1	1	1095.55	844.417	1012.27	963.545	1
1	47	0	869.222	1	1	1	1	1386	1152	1400.9	1070.73	2
1	44	0	1021.3	1	1	1	0.916667	877.333	944.455	1065.17	849.3	2
1	44.9667	0	1028.7	1	1	0.916667	0.916667	929.364	860	869.455	685.2	2
1	44.7667	0	1139.3	1	1	1	0.833333	1295.36	1234.58	1127	1005.5	2
1	47	1	1100.72	1	1	0.917	1	1102.64	829.182	1012.91	982.917	2
1	48	1	865	1	1	1	1	716.091	731.4	597.333	637.778	2
1	48	1	654.778	1	1	1	0.909091	935.4	711.7	821.455	773	2
1	43	1	883.6	1	1	1	1	1575.42	1374.27	1507	1448.09	2
1	43	1	710.3	1	1	1	0.916667	1192.45	1079.91	1183	1014.1	2
3	65	1	588.778	1	1	1	1	851.727	851.364	891.818	751	3
3	65	1	672.3	1	1	1	1	832.25	693	891.75	674.917	3
3	66	1	681.333	1	1	1	1	1167.91	1129.18	1070.33	1133.58	3
3	67	1	988.5	1	1	1	1	878	794	865.833	901.182	4
