# Supplementary material for: Automatic non-symbolic numerosity processing in preschoolers
Source: PLoS One. 2017 Jun 23;12(6):e0178396. doi: 10.1371/journal.pone.0178396 (PMC5482442; doi:10.1371/journal.pone.0178396)
Supplement: S2 File — (XLS) [file pone.0178396.s003.xls]

## Sheet: DATE-experiment2
月龄	白天黑夜任务	colorRTms	neutral conditionACC	incongruent-Low ratio ACC	congruent-Low ratioACC	incongruent-high ratioACC	congruent-High ratioACC	neutral conditionRT	incongruent-Low ratioRT	congruent-Low ratioRT	incongruent-High ratioRT	congruent-High ratioRT
51	16	543.889	1	0.833333	1	1	1	745.909	880.556	723.273	820.091	697.182
53	16	570.1	1	1	1	1	1	617.455	672.636	638.909	670	604.167
46	16	769	1	0.833333	0.833333	0.833333	0.916667	1671	1921.7	1750.1	1806.33	1481.1
49	16	714	1	1	1	1	1	1167.33	1566.83	1139.33	1264.45	1120.09
48	15	750.625	1	1	1	0.916667	1	1382	1526.42	1285.67	1471.92	1198.82
48	16	735.857	0.916667	0.916667	1	1	1	949.8	1257.73	933.364	1034.64	863.818
49	8	1630.44	0.916667	0.916667	0.909091	0.666667	0.833333	1499.8	1430.38	1332.14	1199.71	1408.3
46	10	767	1	0.916667	0.916667	0.727273	1	1175.92	1260	1116.91	1268.88	1199.2
49	0	777.667	1	0.818182	1	1	1	984.364	1022.56	1133.83	1061.08	900.909
50	16	739.875	1	1	1	1	1	757.455	692.417	737.273	724.667	752.182
52	3	662.333	0.916667	0.75	1	1	1	1057.73	917.111	988.417	1051.73	957.6
53	15	914.75	0.916667	1	1	1	1	967.1	1085.27	829.636	969.667	884.182
49	8	785.444	1	0.916667	1	1	1	1286.08	1285.73	1012.73	1570.17	1092.82
51	15	637.714	1	1	1	0.916667	1	882.833	1121	1044.33	956.364	983.917
49	9	711.25	1	0.833333	1	0.666667	1	784.182	803.5	875.545	842	810.4
49	7	865.4	1	0.916667	0.916667	0.916667	1	1247.3	1440.22	1164.38	1232.62	1111.88
51	16	809.429	1	1	1	1	1	1076.91	1235.45	1196.56	1222.2	1093.18
52	14	551.667	1	0.833333	1	0.916667	1	841	944.1	764.364	870.818	825.333
48	2	810.167	1	1	1	1	1	1182.64	1424.83	1324	1315.73	1407.83
48	10	1445.83	0.916667	0.916667	1	1	0.833333	1675.88	1786.4	1701.1	1326.44	1712.22
47	1	740.3	0.916667	1	0.916667	0.916667	1	1025.67	1215.18	1252.75	1299.64	1133.64
49	3	790.667	1	0.916667	1	0.916667	1	1123.33	1105.09	1065.9	1023.09	1034.09
50	15	764.556	1	1	0.916667	1	1	1022.82	1082.25	1070.8	1027.33	991.7
50	15	697	1	0.916667	1	1	1	958.083	988.182	925.833	951.417	907.727
54	16	749.375	0.916667	0.916667	1	0.916667	1	986.636	930.6	890.545	1033	838.364
50	15	693.7	1	0.916667	1	1	1	762.636	987.909	788.182	869.833	835
50	14	501.667	1	1	1	1	1	971.364	991.727	807.167	939.083	878.25
53	12	689.8	0.916667	0.916667	1	1	1	813.909	966.455	731.909	849.182	853.7
52	16	740.625	1	0.916667	0.916667	1	1	904.455	951.6	889.091	947.917	871.636
51	16	880.9	1	1	1	0.916667	1	939.917	1276.08	973.333	1090.55	1051
51	16	673.3	1	0.916667	1	1	1	974.909	972.3	861.818	946.545	851.083
